# Supplementary material for: Integrating transcriptomic and metabolomic analysis in roots of wild soybean seedlings in response to low-phosphorus stress
Source: Front Plant Sci. 2022 Nov 17;13:1006806. doi: 10.3389/fpls.2022.1006806 (PMC9713585; doi:10.3389/fpls.2022.1006806)
Supplement: Supplementary file 1 [file DataSheet_1.xlsx]

## Sheet: Table S1
Table S1. Primers for qRT-PCR of 19 genes in two ecotypes wild soybean seedling roots.
Gene	Sense Primer(5’-3’)	Anti-sense Primer(5’-3’)
Glyma.18G055400.Wm82.a2.v1	GTAATAGCCAGCACAACAC	TGAACGACAGACCTTATGAT
Glyma.19G212400.Wm82.a2.v1	GCTATCCTTCTTGACATCCA	TACGAGACTGAGACAATGAC
Glyma.03G032400.Wm82.a2.v1	AAGGAGTGTGAGAGCATAATC	AGTTGAGTGGTGGCAGAG
Glyma.08G056400.Wm82.a2.v1	TGTTCCAGTTCCAGTTAGAG	TCACCAAGCACCAAGAAG
Glyma.02G202500.Wm82.a2.v1	TACACAGACACTCCTCCTAA	TCCACTCTCCATCAGCATA
Glyma.06G170300.Wm82.a2.v1	GCCAAGATTGCCATTCAC	TCCAGCCTACATACACTCA
Glyma.13G239100.Wm82.a2.v1	CTTCTGGCAATGGCAAGT	ACACAACAGGTCTGGTCTA
Glyma.06G260200.Wm82.a2.v1	GCGAGGATTCTTGTCATTG	GTTAGGAGTCGTGGTCATTA
Glyma.19G069300.Wm82.a2.v1	CAGAACATTCAAGCCAACAT	TTCAAGCATCTCCACTACC
Glyma.03G078300.Wm82.a2.v1	GCATCATCACCAGGCATA	GACAATAGGAACACTCAGAAG
Glyma.02G008900.Wm82.a2.v1	CACTGTTCCTCCTTCTCC	GTGCGTAGTAGTTGTTGTC
Glyma.02G048400.Wm82.a2.v1	AACACGGCAACACCATTA	GTCCTACACGAAGTCAACA
Glyma.20G036100.Wm82.a2.v1	TGACACGACACAGAACAG	TGAGAATTGGCGTAGGATAA
Glyma.06G319100.Wm82.a2.v1	TATGGCACAGTTGACTTCA	CAGGCTTGAGATCAGGAG
Glyma.07G140200.Wm82.a2.v1	GCTTCTACTACTCACTGACA	GCTGGTTCATCTTCTCTGT
Glyma.11G231300.Wm82.a2.v1	AGTGTTGGTGGCAGAATC	AGTGAGAAGGCAAGAAGAAT
Glyma.10G194300.Wm82.a2.v1	TCAGAGTAACAGAGTCATACG	GAGCATCACAAGCAATATCC
Glyma.11G207000.Wm82.a2.v1	CGCAAGACTCATCTACAATG	CTCTCACTCTCATACCTTATCA
Glyma.20G021500.Wm82.a2.v1	GCAGTGGCTCAATGATAGA	CAGGAAGGACAAGTCTAACA
