# Supplementary material for: Integrating transcriptomic and metabolomic analysis in roots of wild soybean seedlings in response to low-phosphorus stress
Source: Front Plant Sci. 2022 Nov 17;13:1006806. doi: 10.3389/fpls.2022.1006806 (PMC9713585; doi:10.3389/fpls.2022.1006806)
Supplement: Supplementary file 2 [file DataSheet_2.xlsx]

## Sheet: Table S2
Table S2. Mapping of RNA-Seq data of roots of two ecotypes of wild soybean seedlings to reference genome Williams 82.
Samples	Total Reads	Mapped Reads	Clean reads	Clean bases	GC Content	% ≥ Q30
GS1-CK-1	59486072	53,949,027(90.69%)	29743036	8865072796	0.4573	0.944
GS1-CK-2	46720150	42,028,497(89.96%)	23360075	6952562524	0.4566	0.9422
GS1-CK-3	50979464	45,378,822(89.01%)	25489732	7595103360	0.4573	0.9414
GS1-LP-1	45075512	41,113,292(91.21%)	22537756	6716515614	0.4566	0.94
GS1-LP-2	47345514	43,217,376(91.28%)	23672757	7054211766	0.4593	0.9435
GS1-LP-3	47420010	43,182,257(91.06%)	23710005	7070581170	0.4596	0.9396
GS2-CK-1	49492976	45,920,648(92.78%)	24746488	7349935844	0.4565	0.9473
GS2-CK-2	54124596	50,594,465(93.48%)	27062298	8059936944	0.4557	0.9473
GS2-CK-3	51204390	47,720,900(93.20%)	25602195	7616275568	0.4568	0.948
GS2-LP-1	44890292	40,174,392 89.49%)	22445146	6684038912	0.4587	0.9497
GS2-LP-2	51909730	46,808,633(90.17%)	25954865	7743923128	0.459	0.9489
GS2-LP-3	46925682	41,868,671 (89.22%)	23462841	6957082436	0.458	0.9448
