# Supplementary material for: Integrating transcriptomic and metabolomic analysis in roots of wild soybean seedlings in response to low-phosphorus stress
Source: Front Plant Sci. 2022 Nov 17;13:1006806. doi: 10.3389/fpls.2022.1006806 (PMC9713585; doi:10.3389/fpls.2022.1006806)
Supplement: Supplementary file 3 [file DataSheet_3.xlsx]

## Sheet: Table S3
Table S3. GO enrich Biological Process enrich of DEGs in two ecotypes wild soybean seedling roots.
GO ID	Description	pvalue	geneID
Common wild soybean
GO:0055114	oxidation-reduction process	1.99742e-11	Glyma.02G202500.Wm82.a2.v1;Glyma.03G096500.Wm82.a2.v1;Glyma.03G208200.Wm82.a2.v1;Glyma.04G003400.Wm82.a2.v1;Glyma.04G035600.Wm82.a2.v1;Glyma.04G070500.Wm82.a2.v1;Glyma.04G185400.Wm82.a2.v1;Glyma.06G060200.Wm82.a2.v1;Glyma.06G222500.Wm82.a2.v1;Glyma.06G260200.Wm82.a2.v1;Glyma.07G033700.Wm82.a2.v1;Glyma.07G124400.Wm82.a2.v1;Glyma.07G223200.Wm82.a2.v1;Glyma.08G169100.Wm82.a2.v1;Glyma.08G182100.Wm82.…
GO:0006952	defense response	8.35955e-11	Glyma.01G046900.Wm82.a2.v1;Glyma.02G024000.Wm82.a2.v1;Glyma.03G042700.Wm82.a2.v1;Glyma.03G046600.Wm82.a2.v1;Glyma.03G154700.Wm82.a2.v1;Glyma.05G195100.Wm82.a2.v1;Glyma.06G261800.Wm82.a2.v1;Glyma.06G267300.Wm82.a2.v1;Glyma.07G215700.Wm82.a2.v1;Glyma.07G243900.Wm82.a2.v1;Glyma.09G037200.Wm82.a2.v1;Glyma.10G231600.Wm82.a2.v1;Glyma.11G043700.Wm82.a2.v1;Glyma.12G178500.Wm82.a2.v1;Glyma.12G240100.Wm82.…
GO:1901700	response to oxygen-containing compound	1.13984e-07	Glyma.01G046900.Wm82.a2.v1;Glyma.02G202500.Wm82.a2.v1;Glyma.02G237200.Wm82.a2.v1;Glyma.03G081200.Wm82.a2.v1;Glyma.04G180300.Wm82.a2.v1;Glyma.04G185400.Wm82.a2.v1;Glyma.05G195100.Wm82.a2.v1;Glyma.06G261800.Wm82.a2.v1;Glyma.07G215700.Wm82.a2.v1;Glyma.08G116300.Wm82.a2.v1;Glyma.10G231600.Wm82.a2.v1;Glyma.10G269400.Wm82.a2.v1;Glyma.11G043700.Wm82.a2.v1;Glyma.11G066500.Wm82.a2.v1;Glyma.11G073300.Wm82.…
GO:0019375	galactolipid biosynthetic process	2.0158e-09	Glyma.01G040000.Wm82.a2.v1;Glyma.01G135500.Wm82.a2.v1;Glyma.03G032400.Wm82.a2.v1;Glyma.03G078300.Wm82.a2.v1;Glyma.04G147600.Wm82.a2.v1;Glyma.06G170300.Wm82.a2.v1;Glyma.08G056400.Wm82.a2.v1;Glyma.08G175200.Wm82.a2.v1;Glyma.08G195100.Wm82.a2.v1;Glyma.10G071000.Wm82.a2.v1;Glyma.20G238000.Wm82.a2.v1
GO:0016036	cellular response to phosphate starvation	1.37474e-07	Glyma.01G040000.Wm82.a2.v1;Glyma.03G078300.Wm82.a2.v1;Glyma.06G170300.Wm82.a2.v1;Glyma.08G056400.Wm82.a2.v1;Glyma.08G175200.Wm82.a2.v1;Glyma.08G195100.Wm82.a2.v1;Glyma.10G071000.Wm82.a2.v1;Glyma.13G179600.Wm82.a2.v1;Glyma.13G239100.Wm82.a2.v1;Glyma.20G031700.Wm82.a2.v1;Glyma.20G238000.Wm82.a2.v1
GO:0045892	negative regulation of transcription, DNA-templated	0.000217262	Glyma.01G135500.Wm82.a2.v1;Glyma.03G032400.Wm82.a2.v1;Glyma.04G147600.Wm82.a2.v1;Glyma.06G170300.Wm82.a2.v1;Glyma.08G056400.Wm82.a2.v1;Glyma.08G195100.Wm82.a2.v1;Glyma.10G071000.Wm82.a2.v1;Glyma.10G269400.Wm82.a2.v1;Glyma.20G238000.Wm82.a2.v1
GO:0006811	ion transport	1.12525e-05	Glyma.01G046900.Wm82.a2.v1;Glyma.04G185400.Wm82.a2.v1;Glyma.06G260200.Wm82.a2.v1;Glyma.08G006300.Wm82.a2.v1;Glyma.12G132200.Wm82.a2.v1;Glyma.13G267600.Wm82.a2.v1;Glyma.15G217100.Wm82.a2.v1;Glyma.19G069300.Wm82.a2.v1
GO:0071281	cellular response to iron ion	9.0085e-07	Glyma.04G035600.Wm82.a2.v1;Glyma.08G175400.Wm82.a2.v1;Glyma.12G178500.Wm82.a2.v1;Glyma.12G237400.Wm82.a2.v1;Glyma.13G203000.Wm82.a2.v1;Glyma.13G322100.Wm82.a2.v1;Glyma.15G251300.Wm82.a2.v1
GO:0000041	transition metal ion transport	4.40499e-05	Glyma.02G237200.Wm82.a2.v1;Glyma.11G147400.Wm82.a2.v1;Glyma.12G178500.Wm82.a2.v1;Glyma.13G305800.Wm82.a2.v1;Glyma.13G322100.Wm82.a2.v1;Glyma.16G137600.Wm82.a2.v1;Glyma.16G196300.Wm82.a2.v1
GO:0009805	coumarin biosynthetic process	0.000116942	Glyma.03G096500.Wm82.a2.v1;Glyma.06G260200.Wm82.a2.v1;Glyma.07G124400.Wm82.a2.v1;Glyma.08G169100.Wm82.a2.v1;Glyma.13G232400.Wm82.a2.v1;Glyma.14G096900.Wm82.a2.v1;Glyma.17G164400.Wm82.a2.v1
GO:0006817	phosphate ion transport	2.35586e-08	Glyma.01G135500.Wm82.a2.v1;Glyma.03G032400.Wm82.a2.v1;Glyma.04G147600.Wm82.a2.v1;Glyma.13G179600.Wm82.a2.v1;Glyma.13G239100.Wm82.a2.v1;Glyma.20G031700.Wm82.a2.v1
GO:0071732	cellular response to nitric oxide	4.99329e-08	Glyma.08G175400.Wm82.a2.v1;Glyma.12G178500.Wm82.a2.v1;Glyma.12G237400.Wm82.a2.v1;Glyma.13G203000.Wm82.a2.v1;Glyma.13G322100.Wm82.a2.v1;Glyma.15G251300.Wm82.a2.v1
GO:0071369	cellular response to ethylene stimulus	4.62296e-07	Glyma.08G175400.Wm82.a2.v1;Glyma.12G178500.Wm82.a2.v1;Glyma.12G237400.Wm82.a2.v1;Glyma.13G203000.Wm82.a2.v1;Glyma.13G322100.Wm82.a2.v1;Glyma.15G251300.Wm82.a2.v1
GO:0010193	response to ozone	0.00015949	Glyma.02G024000.Wm82.a2.v1;Glyma.06G267300.Wm82.a2.v1;Glyma.08G330100.Wm82.a2.v1;Glyma.12G240100.Wm82.a2.v1;Glyma.20G062000.Wm82.a2.v1;Glyma.U008300.Wm82.a2.v1
GO:0002215	defense response to nematode	2.10602e-05	Glyma.03G208200.Wm82.a2.v1;Glyma.09G277900.Wm82.a2.v1;Glyma.18G055400.Wm82.a2.v1;Glyma.18G055500.Wm82.a2.v1
GO:0009607	response to biotic stimulus	0.000135979	Glyma.03G042700.Wm82.a2.v1;Glyma.05G195100.Wm82.a2.v1;Glyma.07G243900.Wm82.a2.v1;Glyma.15G217100.Wm82.a2.v1
GO:0080040	positive regulation of cellular response to phosphate starvation	3.74654e-06	Glyma.01G135500.Wm82.a2.v1;Glyma.03G032400.Wm82.a2.v1;Glyma.04G147600.Wm82.a2.v1
GO:0010421	hydrogen peroxide-mediated programmed cell death	6.42349e-05	Glyma.03G096500.Wm82.a2.v1;Glyma.07G124400.Wm82.a2.v1;Glyma.08G169100.Wm82.a2.v1
GO:0042440	pigment metabolic process	8.86043e-05	Glyma.03G096500.Wm82.a2.v1;Glyma.07G124400.Wm82.a2.v1;Glyma.08G169100.Wm82.a2.v1
GO:0030418	nicotianamine biosynthetic process	8.15287e-05	Glyma.08G175400.Wm82.a2.v1;Glyma.15G251300.Wm82.a2.v1
Barren-tolerant wild soybean
GO:0009813	flavonoid biosynthetic process	4.47825e-54	Glyma.01G056100.Wm82.a2.v1;Glyma.01G061100.Wm82.a2.v1;Glyma.01G091400.Wm82.a2.v1;Glyma.01G228700.Wm82.a2.v1;Glyma.02G119600.Wm82.a2.v1;Glyma.02G130400.Wm82.a2.v1;Glyma.02G210800.Wm82.a2.v1;Glyma.02G307300.Wm82.a2.v1;Glyma.03G014300.Wm82.a2.v1;Glyma.03G014400.Wm82.a2.v1;Glyma.03G028700.Wm82.a2.v1;Glyma.03G142000.Wm82.a2.v1;Glyma.03G142100.Wm82.a2.v1;Glyma.03G189900.Wm82.a2.v1;Glyma.04G227900.Wm82.…
GO:0016036	cellular response to phosphate starvation	1.74609e-31	Glyma.01G048400.Wm82.a2.v1;Glyma.01G056800.Wm82.a2.v1;Glyma.01G097400.Wm82.a2.v1;Glyma.02G258300.Wm82.a2.v1;Glyma.03G078300.Wm82.a2.v1;Glyma.03G109100.Wm82.a2.v1;Glyma.03G159000.Wm82.a2.v1;Glyma.03G162800.Wm82.a2.v1;Glyma.04G097500.Wm82.a2.v1;Glyma.04G218400.Wm82.a2.v1;Glyma.06G062100.Wm82.a2.v1;Glyma.06G099400.Wm82.a2.v1;Glyma.06G147500.Wm82.a2.v1;Glyma.06G229900.Wm82.a2.v1;Glyma.07G083000.Wm82.…
GO:0006811	ion transport	1.05099e-25	Glycine_max_newGene_1441;Glyma.01G171900.Wm82.a2.v1;Glyma.03G262200.Wm82.a2.v1;Glyma.04G144900.Wm82.a2.v1;Glyma.04G227900.Wm82.a2.v1;Glyma.05G039100.Wm82.a2.v1;Glyma.05G139100.Wm82.a2.v1;Glyma.07G222500.Wm82.a2.v1;Glyma.08G071600.Wm82.a2.v1;Glyma.08G071700.Wm82.a2.v1;Glyma.08G078100.Wm82.a2.v1;Glyma.08G230400.Wm82.a2.v1;Glyma.09G099900.Wm82.a2.v1;Glyma.09G197200.Wm82.a2.v1;Glyma.09G197400.Wm82.a2…
GO:0030003	cellular cation homeostasis	2.15126e-23	Glyma.01G180800.Wm82.a2.v1;Glyma.02G303500.Wm82.a2.v1;Glyma.03G040900.Wm82.a2.v1;Glyma.03G114600.Wm82.a2.v1;Glyma.03G168000.Wm82.a2.v1;Glyma.03G192800.Wm82.a2.v1;Glyma.04G069800.Wm82.a2.v1;Glyma.04G112800.Wm82.a2.v1;Glyma.04G198500.Wm82.a2.v1;Glyma.04G209200.Wm82.a2.v1;Glyma.05G194600.Wm82.a2.v1;Glyma.06G088200.Wm82.a2.v1;Glyma.06G166900.Wm82.a2.v1;Glyma.07G203700.Wm82.a2.v1;Glyma.08G230100.Wm82.…
GO:0009963	positive regulation of flavonoid biosynthetic process	1.33754e-16	Glyma.02G088900.Wm82.a2.v1;Glyma.02G303500.Wm82.a2.v1;Glyma.03G168000.Wm82.a2.v1;Glyma.03G192800.Wm82.a2.v1;Glyma.03G262200.Wm82.a2.v1;Glyma.04G069800.Wm82.a2.v1;Glyma.04G209200.Wm82.a2.v1;Glyma.04G247800.Wm82.a2.v1;Glyma.05G194600.Wm82.a2.v1;Glyma.05G236800.Wm82.a2.v1;Glyma.06G009500.Wm82.a2.v1;Glyma.06G088200.Wm82.a2.v1;Glyma.06G242900.Wm82.a2.v1;Glyma.07G222500.Wm82.a2.v1;Glyma.10G203000.Wm82.…
GO:0009718	anthocyanin-containing compound biosynthetic process	7.76039e-21	Glyma.01G048400.Wm82.a2.v1;Glyma.01G056800.Wm82.a2.v1;Glyma.01G154900.Wm82.a2.v1;Glyma.02G018700.Wm82.a2.v1;Glyma.02G048400.Wm82.a2.v1;Glyma.02G048600.Wm82.a2.v1;Glyma.02G158700.Wm82.a2.v1;Glyma.02G258300.Wm82.a2.v1;Glyma.03G109100.Wm82.a2.v1;Glyma.05G150600.Wm82.a2.v1;Glyma.06G147500.Wm82.a2.v1;Glyma.08G107500.Wm82.a2.v1;Glyma.11G231300.Wm82.a2.v1;Glyma.12G178500.Wm82.a2.v1;Glyma.13G289100.Wm82.…
GO:0019748	secondary metabolic process	3.29413e-22	Glyma.01G085800.Wm82.a2.v1;Glyma.01G104200.Wm82.a2.v1;Glyma.02G060000.Wm82.a2.v1;Glyma.03G009600.Wm82.a2.v1;Glyma.03G070900.Wm82.a2.v1;Glyma.04G070600.Wm82.a2.v1;Glyma.08G070000.Wm82.a2.v1;Glyma.09G259600.Wm82.a2.v1;Glyma.11G173800.Wm82.a2.v1;Glyma.12G094800.Wm82.a2.v1;Glyma.13G030300.Wm82.a2.v1;Glyma.13G259400.Wm82.a2.v1;Glyma.13G259500.Wm82.a2.v1;Glyma.13G324200.Wm82.a2.v1;Glyma.14G121400.Wm82.…
GO:0019375	galactolipid biosynthetic process	1.13774e-13	Glyma.01G056800.Wm82.a2.v1;Glyma.01G135500.Wm82.a2.v1;Glyma.03G032400.Wm82.a2.v1;Glyma.03G078300.Wm82.a2.v1;Glyma.03G109100.Wm82.a2.v1;Glyma.03G159000.Wm82.a2.v1;Glyma.04G147600.Wm82.a2.v1;Glyma.04G218400.Wm82.a2.v1;Glyma.06G062100.Wm82.a2.v1;Glyma.06G147500.Wm82.a2.v1;Glyma.07G083000.Wm82.a2.v1;Glyma.07G140000.Wm82.a2.v1;Glyma.07G140200.Wm82.a2.v1;Glyma.08G195000.Wm82.a2.v1;Glyma.08G195100.Wm82.…
GO:0044711	single-organism biosynthetic process	8.02627e-14	Glyma.02G222600.Wm82.a2.v1;Glyma.03G009600.Wm82.a2.v1;Glyma.03G032500.Wm82.a2.v1;Glyma.03G044400.Wm82.a2.v1;Glyma.03G239800.Wm82.a2.v1;Glyma.05G232300.Wm82.a2.v1;Glyma.08G107500.Wm82.a2.v1;Glyma.08G139200.Wm82.a2.v1;Glyma.09G259600.Wm82.a2.v1;Glyma.10G264100.Wm82.a2.v1;Glyma.12G196600.Wm82.a2.v1;Glyma.13G290800.Wm82.a2.v1;Glyma.13G305600.Wm82.a2.v1;Glyma.13G342600.Wm82.a2.v1;Glyma.18G003100.Wm82.…
GO:1901564	organonitrogen compound metabolic process	1.33802e-12	Glyma.01G085800.Wm82.a2.v1;Glyma.02G222600.Wm82.a2.v1;Glyma.03G014300.Wm82.a2.v1;Glyma.03G044400.Wm82.a2.v1;Glyma.03G147700.Wm82.a2.v1;Glyma.03G239800.Wm82.a2.v1;Glyma.04G208400.Wm82.a2.v1;Glyma.05G232300.Wm82.a2.v1;Glyma.07G073800.Wm82.a2.v1;Glyma.08G139200.Wm82.a2.v1;Glyma.10G149500.Wm82.a2.v1;Glyma.10G264100.Wm82.a2.v1;Glyma.11G055200.Wm82.a2.v1;Glyma.11G150400.Wm82.a2.v1;Glyma.13G290800.Wm82.…
GO:0010035	response to inorganic substance	1.21533e-08	Glyma.01G085800.Wm82.a2.v1;Glyma.04G183100.Wm82.a2.v1;Glyma.05G139100.Wm82.a2.v1;Glyma.07G081900.Wm82.a2.v1;Glyma.08G129600.Wm82.a2.v1;Glyma.08G230400.Wm82.a2.v1;Glyma.10G095100.Wm82.a2.v1;Glyma.11G204900.Wm82.a2.v1;Glyma.11G205400.Wm82.a2.v1;Glyma.11G206100.Wm82.a2.v1;Glyma.11G206300.Wm82.a2.v1;Glyma.11G206700.Wm82.a2.v1;Glyma.11G206900.Wm82.a2.v1;Glyma.12G132200.Wm82.a2.v1;Glyma.12G148200.Wm82.…
GO:0000302	response to reactive oxygen species	2.63783e-15	Glyma.02G222600.Wm82.a2.v1;Glyma.03G239800.Wm82.a2.v1;Glyma.04G183100.Wm82.a2.v1;Glyma.05G232300.Wm82.a2.v1;Glyma.08G139200.Wm82.a2.v1;Glyma.10G209200.Wm82.a2.v1;Glyma.10G264100.Wm82.a2.v1;Glyma.11G204900.Wm82.a2.v1;Glyma.11G205400.Wm82.a2.v1;Glyma.11G206100.Wm82.a2.v1;Glyma.11G206300.Wm82.a2.v1;Glyma.11G206700.Wm82.a2.v1;Glyma.11G206900.Wm82.a2.v1;Glyma.13G290800.Wm82.a2.v1;Glyma.16G040000.Wm82.…
GO:0019752	carboxylic acid metabolic process	9.37795e-12	Glyma.01G033900.Wm82.a2.v1;Glyma.04G070600.Wm82.a2.v1;Glyma.05G034500.Wm82.a2.v1;Glyma.06G097300.Wm82.a2.v1;Glyma.06G185300.Wm82.a2.v1;Glyma.07G081900.Wm82.a2.v1;Glyma.08G365000.Wm82.a2.v1;Glyma.10G149500.Wm82.a2.v1;Glyma.13G261800.Wm82.a2.v1;Glyma.13G342600.Wm82.a2.v1;Glyma.18G297200.Wm82.a2.v1;Glyma.19G062800.Wm82.a2.v1;Glyma.19G133400.Wm82.a2.v1;Glyma.20G111900.Wm82.a2.v1;Glyma.20G159600.Wm82.…
GO:0042631	cellular response to water deprivation	7.24377e-09	Glyma.01G056800.Wm82.a2.v1;Glyma.03G109100.Wm82.a2.v1;Glyma.03G159000.Wm82.a2.v1;Glyma.04G218400.Wm82.a2.v1;Glyma.05G150600.Wm82.a2.v1;Glyma.06G062100.Wm82.a2.v1;Glyma.06G147500.Wm82.a2.v1;Glyma.07G083000.Wm82.a2.v1;Glyma.07G140000.Wm82.a2.v1;Glyma.07G140200.Wm82.a2.v1;Glyma.08G107500.Wm82.a2.v1;Glyma.10G200800.Wm82.a2.v1;Glyma.13G217400.Wm82.a2.v1;Glyma.15G251700.Wm82.a2.v1;Glyma.18G003100.Wm82.…
GO:0009698	phenylpropanoid metabolic process	5.63033e-11	Glyma.02G222600.Wm82.a2.v1;Glyma.03G032500.Wm82.a2.v1;Glyma.03G044400.Wm82.a2.v1;Glyma.03G239800.Wm82.a2.v1;Glyma.05G232300.Wm82.a2.v1;Glyma.08G139200.Wm82.a2.v1;Glyma.10G264100.Wm82.a2.v1;Glyma.13G290800.Wm82.a2.v1;Glyma.14G061800.Wm82.a2.v1;Glyma.17G171300.Wm82.a2.v1;Glyma.18G268200.Wm82.a2.v1;Glyma.19G030500.Wm82.a2.v1;Glyma.19G030800.Wm82.a2.v1;Glyma.20G060300.Wm82.a2.v1;Glyma.20G126200.Wm82.…
GO:0070838	divalent metal ion transport	4.22637e-09	Glyma.01G180800.Wm82.a2.v1;Glyma.02G303500.Wm82.a2.v1;Glyma.03G040900.Wm82.a2.v1;Glyma.03G114600.Wm82.a2.v1;Glyma.04G112800.Wm82.a2.v1;Glyma.04G209200.Wm82.a2.v1;Glyma.05G194600.Wm82.a2.v1;Glyma.06G088200.Wm82.a2.v1;Glyma.08G230100.Wm82.a2.v1;Glyma.09G102400.Wm82.a2.v1;Glyma.11G055200.Wm82.a2.v1;Glyma.11G107000.Wm82.a2.v1;Glyma.12G032000.Wm82.a2.v1;Glyma.12G219000.Wm82.a2.v1;Glyma.16G034100.Wm82.…
GO:0045490	pectin catabolic process	4.51651e-10	Glyma.01G079800.Wm82.a2.v1;Glyma.03G215900.Wm82.a2.v1;Glyma.03G216000.Wm82.a2.v1;Glyma.04G119100.Wm82.a2.v1;Glyma.09G232100.Wm82.a2.v1;Glyma.12G004400.Wm82.a2.v1;Glyma.13G186100.Wm82.a2.v1;Glyma.15G184100.Wm82.a2.v1;Glyma.16G078800.Wm82.a2.v1;Glyma.19G145700.Wm82.a2.v1;Glyma.19G212500.Wm82.a2.v1;Glyma.19G212600.Wm82.a2.v1;Glyma.19G226500.Wm82.a2.v1
GO:0006817	phosphate ion transport	1.43239e-10	Glyma.01G135500.Wm82.a2.v1;Glyma.03G032400.Wm82.a2.v1;Glyma.03G162800.Wm82.a2.v1;Glyma.04G147600.Wm82.a2.v1;Glyma.10G006700.Wm82.a2.v1;Glyma.13G179600.Wm82.a2.v1;Glyma.13G239100.Wm82.a2.v1;Glyma.15G074200.Wm82.a2.v1;Glyma.18G228700.Wm82.a2.v1;Glyma.20G032500.Wm82.a2.v1
GO:1901617	organic hydroxy compound biosynthetic process	4.37525e-10	Glyma.02G048400.Wm82.a2.v1;Glyma.02G048600.Wm82.a2.v1;Glyma.02G210800.Wm82.a2.v1;Glyma.03G147700.Wm82.a2.v1;Glyma.04G227900.Wm82.a2.v1;Glyma.07G081700.Wm82.a2.v1;Glyma.08G070000.Wm82.a2.v1;Glyma.11G150400.Wm82.a2.v1;Glyma.19G151100.Wm82.a2.v1;Glyma.19G151200.Wm82.a2.v1
GO:0006878	cellular copper ion homeostasis	7.31819e-10	Glyma.02G222600.Wm82.a2.v1;Glyma.03G239800.Wm82.a2.v1;Glyma.05G232300.Wm82.a2.v1;Glyma.06G242900.Wm82.a2.v1;Glyma.08G139200.Wm82.a2.v1;Glyma.10G264100.Wm82.a2.v1;Glyma.12G154300.Wm82.a2.v1;Glyma.13G290800.Wm82.a2.v1;Glyma.20G126200.Wm82.a2.v1
