# Supplementary material for: Integrating transcriptomic and metabolomic analysis in roots of wild soybean seedlings in response to low-phosphorus stress
Source: Front Plant Sci. 2022 Nov 17;13:1006806. doi: 10.3389/fpls.2022.1006806 (PMC9713585; doi:10.3389/fpls.2022.1006806)
Supplement: Supplementary file 4 [file Table_4.xlsx]

## Sheet: Table S7
Table S4. The expression of typical LP stress induced genes of DEGs in roots of two ecotypes wild soybean seedlings under LP.
	Name	ID	FPKM		FC	Description
			CK	LP
GS1	PHT1-3	Glyma.10G006700.Wm82.a2.v1	22.65	55.64	1.19	Inorganic phosphate transporter 1-3
	PAP36	Glyma.12G007500.Wm82.a2.v1	2.55	4.29	0.64	purple acid phosphatase 36
	LOC100782755	Glyma.10G071000.Wm82.a2.v1	2.98	11.61	1.23	purple acid phosphatase 22
GS2	PHT1-2	Glyma.03G162800.Wm82.a2.v1	12.25	34.56	1.53	inorganic phosphate transporter 1-2
	PHT1-3	Glyma.10G006700.Wm82.a2.v1	18.19	91.31	2.31	Inorganic phosphate transporter 1-3
	ACP1	Glyma.08G195100.Wm82.a2.v1	0.58	4.1	2.82	acid phosphatase ACP1
	PAP36	Glyma.12G007500.Wm82.a2.v1	1.14	4.53	1.87	purple acid phosphatase 36
	PAP14	Glyma.09G229200.Wm82.a2.v1	0.6	2.27	1.67	purple acid phosphatase
	LOC100782755	Glyma.10G071000.Wm82.a2.v1	1.18	5.58	1.8	purple acid phosphatase 22
