# Supplementary material for: Integrating transcriptomic and metabolomic analysis in roots of wild soybean seedlings in response to low-phosphorus stress
Source: Front Plant Sci. 2022 Nov 17;13:1006806. doi: 10.3389/fpls.2022.1006806 (PMC9713585; doi:10.3389/fpls.2022.1006806)
Supplement: Supplementary file 5 [file Table_5.xlsx]

## Sheet: Table S4
Table S5. Changes of transcription factors in two ecotypes wild soybean seedling roots under low-phosphorus stress.
Gene ID	FPKM			log2(LP/CK)	Swiss Prot annotation
	CK	LP
GS1
Glyma.11G043700.Wm82.a2.v1	3.2		8.67	1.12	Transcription factor bHLH25 OS=Arabidopsis thaliana GN=BHLH25 PE=2 SV=2
Glyma.04G004100.Wm82.a2.v1	11.17		4.02	-1.1	Myb-related protein 308 OS=Antirrhinum majus GN=MYB308 PE=2 SV=1
Glyma.06G300000.Wm82.a2.v1	2.07		0.48	-1.21	Transcription factor MYB58 OS=Arabidopsis thaliana GN=MYB58 PE=2 SV=1
Glyma.09G280200.Wm82.a2.v1	5.02		15.56	1.27	WRKY transcription factor WRKY24 OS=Oryza sativa subsp. japonica GN=WRKY24 PE=2 SV=1
Glyma.07G227200.Wm82.a2.v1	1.39		0.05	-2.26	Probable WRKY transcription factor 3 OS=Arabidopsis thaliana GN=WRKY3 PE=2 SV=1
Glyma.03G042700.Wm82.a2.v1	3.24		11.19	1.46	Probable WRKY transcription factor 33 OS=Arabidopsis thaliana GN=WRKY33 PE=1 SV=2
Glyma.16G026400.Wm82.a2.v1	3.21		9.7	1.28	Probable WRKY transcription factor 41 OS=Arabidopsis thaliana GN=WRKY41 PE=2 SV=2
Glyma.13G267700.Wm82.a2.v1	3.76		1.04	-1.43	Probable WRKY transcription factor 70 OS=Arabidopsis thaliana GN=WRKY70 PE=2 SV=1
GS2
Glyma.10G244000.Wm82.a2.v1	0.54		1.29	1.29	Heat stress transcription factor A-6b OS=Arabidopsis thaliana GN=HSFA6b PE=2 SV=1
Glyma.20G153000.Wm82.a2.v1	0.47		1.82	1.82	Transcription factor bHLH120 OS=Arabidopsis thaliana GN=BHLH120 PE=2 SV=2
Glyma.08G152500.Wm82.a2.v1	41.91		1.17	1.17	Transcription factor bHLH130 OS=Arabidopsis thaliana GN=BHLH130 PE=1 SV=1
Glyma.17G156000.Wm82.a2.v1	0.86		1.39	1.39	Transcription factor bHLH25 OS=Arabidopsis thaliana GN=BHLH25 PE=2 SV=2
Glyma.13G101100.Wm82.a2.v1	5.6		-1.26	-1.26	Transcription factor bHLH35 OS=Arabidopsis thaliana GN=BHLH35 PE=2 SV=1
Glyma.16G092100.Wm82.a2.v1	0.35		1.21	1.21	Transcription factor MYB102 OS=Arabidopsis thaliana GN=MYB102 PE=2 SV=1
Glyma.10G006600.Wm82.a2.v1	0.81		2.8	2.8	Transcription factor MYB15 OS=Arabidopsis thaliana GN=MYB15 PE=1 SV=1
Glyma.01G222200.Wm82.a2.v1	6.93		-1.05	-1.05	Transcription factor MYB26 OS=Arabidopsis thaliana GN=MYB26 PE=2 SV=1
Glyma.19G055800.Wm82.a2.v1	0.33		1.4	1.4	Myb-related protein 315 OS=Antirrhinum majus GN=MYB315 PE=2 SV=1
Glyma.13G094400.Wm82.a2.v1	3.29		1.05	1.05	Transcription factor MYB36 OS=Arabidopsis thaliana GN=MYB36 PE=1 SV=1
Glyma.04G242200.Wm82.a2.v1	2.72		-1.08	-1.08	Transcription factor MYB52 OS=Arabidopsis thaliana GN=MYB52 PE=2 SV=1
Glyma.06G300000.Wm82.a2.v1	2.99		-1.43	-1.43	Transcription factor MYB58 OS=Arabidopsis thaliana GN=MYB58 PE=2 SV=1
Glyma.19G222200.Wm82.a2.v1	1.04		-1.07	-1.07	Transcription factor MYB61 OS=Arabidopsis thaliana GN=MYB61 PE=2 SV=1
Glyma.15G259400.Wm82.a2.v1	3.96		-1.37	-1.37	Transcription factor MYB63 OS=Arabidopsis thaliana GN=MYB63 PE=2 SV=1
Glyma.03G109100.Wm82.a2.v1	3.12		-1.46	-1.46	Probable WRKY transcription factor 12 OS=Arabidopsis thaliana GN=WRKY12 PE=2 SV=1
Glyma.04G218400.Wm82.a2.v1	6.52		-1.77	-1.77	Probable WRKY transcription factor 13 OS=Arabidopsis thaliana GN=WRKY13 PE=2 SV=1
Glyma.10G032900.Wm82.a2.v1	23.6		-1.2	-1.2	Probable WRKY transcription factor 21 OS=Arabidopsis thaliana GN=WRKY21 PE=2 SV=1
Glyma.05G211900.Wm82.a2.v1	0.77		1.09	1.09	Probable WRKY transcription factor 29 OS=Arabidopsis thaliana GN=WRKY29 PE=2 SV=1
Glyma.20G028000.Wm82.a2.v1	1.72		1.07	1.07	Probable WRKY transcription factor 3 OS=Arabidopsis thaliana GN=WRKY3 PE=2 SV=1
Glyma.17G222300.Wm82.a2.v1	2.45		-2.4	-2.4	Probable WRKY transcription factor 40 OS=Arabidopsis thaliana GN=WRKY40 PE=1 SV=1
Glyma.03G176600.Wm82.a2.v1	0.7		1.7	1.7	WRKY transcription factor 44 OS=Arabidopsis thaliana GN=WRKY44 PE=1 SV=2
Glyma.15G139000.Wm82.a2.v1	3.79		-1.16	-1.16	Probable WRKY transcription factor 48 OS=Arabidopsis thaliana GN=WRKY48 PE=2 SV=1
Glyma.18G183100.Wm82.a2.v1	0.29		1.5	1.5	Probable WRKY transcription factor 49 OS=Arabidopsis thaliana GN=WRKY49 PE=2 SV=1
Glyma.01G056800.Wm82.a2.v1	4.15		-1.53	-1.53	Probable WRKY transcription factor 57 OS=Arabidopsis thaliana GN=WRKY57 PE=2 SV=1
Glyma.01G043300.Wm82.a2.v1	0.47		1.75	1.75	Probable WRKY transcription factor 61 OS=Arabidopsis thaliana GN=WRKY61 PE=2 SV=1
Glyma.03G002300.Wm82.a2.v1	3.48		1.03	1.03	Probable WRKY transcription factor 67 OS=Arabidopsis thaliana GN=WRKY67 PE=2 SV=1
Glyma.17G239200.Wm82.a2.v1	1.77		-1.04	-1.04	Probable WRKY transcription factor 7 OS=Arabidopsis thaliana GN=WRKY7 PE=2 SV=1
Glyma.14G028900.Wm82.a2.v1	2.46		-1.29	-1.29	Probable WRKY transcription factor 71 OS=Arabidopsis thaliana GN=WRKY71 PE=2 SV=1
Glyma.02G020300.Wm82.a2.v1	0.87		1.7	1.7	Probable WRKY transcription factor 72 OS=Arabidopsis thaliana GN=WRKY72 PE=2 SV=1
Glyma.08G078100.Wm82.a2.v1	1.04		1.12	1.12	Probable WRKY transcription factor 9 OS=Arabidopsis thaliana GN=WRKY9 PE=2 SV=1
