# Supplementary material for: Integrating transcriptomic and metabolomic analysis in roots of wild soybean seedlings in response to low-phosphorus stress
Source: Front Plant Sci. 2022 Nov 17;13:1006806. doi: 10.3389/fpls.2022.1006806 (PMC9713585; doi:10.3389/fpls.2022.1006806)
Supplement: Supplementary file 6 [file Table_6.xlsx]

## Sheet: Table S5
Table S6. Contribution rate of two ecotypes wild soybean seedling roots metabolites to the first and second principal components (PC1 and PC2, respectively).
Metabolite name	PC1	PC2
lactic acid	-0.2214	-0.17729
palmitic acid	0.119704	-0.04173
4-aminobutyric acid	0.065667	0.324466
alanine	0.049722	0.106992
sorbose	-0.09218	0.297557
stearic acid	0.070716	-0.03006
glucose	-0.03352	0.093002
succinic acid	0.050087	-0.07527
Ethanolamine	-0.2257	-0.052
valine	-0.05934	0.033304
fructose	-0.02508	0.24098
oxoproline	0.174794	-0.00191
fumaric acid	0.053398	-0.03845
myo-inositol	-0.36316	-0.12459
mannitol	-0.00322	0.000698
glycine	-0.05621	0.002629
L-Malic acid	0.108741	-0.47605
benzoic acid	-0.01953	-0.05734
Glucose-1-phosphate	-0.02122	0.013651
Isoleucine	-0.06072	0.026225
Pyruvic acid	-0.0233	0.011095
3,4-dihydroxycinnamic acid	0.05146	0.029661
maleic acid	0.089423	-0.00618
ribose	-0.07992	0.02964
Galactonic acid	-0.04053	0.024678
glycerol	-0.1028	-0.13888
uracil	0.042702	-0.03392
serine	-0.0575	0.068735
L-Allothreonine	-0.08175	0.016177
Galactinol	-0.10007	-0.01337
2-hydroxypyridine	0.173107	-0.01863
3-Cyanoalanine	-0.17952	-0.04503
Itaconic acid	0.052855	0.003449
D-Glyceric acid	-0.02484	-0.00394
Threonic acid	-0.0577	0.018489
Levoglucosan	-0.0453	0.021618
5-Aminovaleric acid	-0.08091	0.017887
aspartic acid	0.011851	-0.00916
4-Hydroxybenzoic acid	0.014436	-0.00964
xylitol	0.004204	-0.07974
citric acid	-0.23255	0.056305
raffinose	-0.08534	0.010458
4-hydroxycinnamic acid	0.021109	0.01506
xylose 2	-0.02096	0.03819
cellobiose	-0.02233	-0.00983
beta-Alanine	-0.03067	0.035145
4-hydroxy-3-methoxybenzoic acid	-0.01679	-0.05384
Maleimide	-0.02709	0.017362
gluconic acid	-0.21685	-0.07546
Lyxose	-0.02747	0.024826
glycolic acid	0.03034	-0.0091
conduritol b epoxide	0.242487	0.401637
phosphate	0.484322	0.007862
maltose	-0.04709	0.05644
proline	-0.01153	0.019937
linolenic acid	-0.02349	0.002968
N-Acetyl-beta-D-mannosamine	-0.03292	0.035485
Methyl Phosphate	0.063137	0.013696
galactose	-0.02173	0.009673
1,5-Anhydroglucitol	-0.01027	0.001478
Lactobionic Acid	-0.04885	0.027589
shikimic acid	0.006542	0.028019
Neohesperidin	0.013731	-0.0068
3-Hydroxypropionic acid	0.001179	0.005335
fucose	-0.00975	0.016794
linoleic acid	-0.02701	-0.00222
4-HYDROXYPYRIDINE	0.016294	0.006752
4-hydroxybutyrate	-0.00275	0.023759
putrescine	-0.03369	-0.00019
ferulic acid	0.014555	0.003585
malonic acid	0.036053	-0.02859
Pelargonic acid	0.004899	0.002277
oxalic acid	0.020155	-0.0179
ribitol	0.019211	-0.01543
glutamic acid	-0.0059	0.006118
Palatinose	-0.02231	-0.00284
phenylalanine	-0.04465	-0.00396
Myristic Acid	-0.0077	-0.00266
D-erythro-sphingosine	0.017168	-0.00669
2-methylfumarate	0.011647	0.000789
oxamic acid	-0.00717	0.021715
lysine	-0.0228	0.016089
D-galacturonic acid	-0.01974	0.015836
glucose-6-phosphate	0.0712	0.005624
Purine riboside	-0.12949	0.090266
flavin adenine degrad product	-0.05484	0.046472
Gentiobiose	-0.02886	0.032824
salicylic acid	0.006865	-0.00464
Methyl-beta-D-galactopyranoside	-0.00236	0.017484
1,2,4-Benzenetriol	0.008619	-0.00596
Diglycerol	-0.05245	0.007787
phloroglucinol	-0.03986	0.017659
salicin	-0.01229	0.033876
leucine	-0.04947	0.074924
Maleamate	-0.01004	0.004506
ornithine	0.017006	0.031278
oxalacetic acid	-0.02768	-0.00391
citrulline	0.044444	-0.02209
sucrose	0.197592	-0.41471
1-Monopalmitin	-0.0241	0.014571
Cellobiotol	-0.01045	0.010929
mucic acid	-0.04745	-0.0013
tyrosine	-0.02077	0.003596
Glucoheptonic acid	0.007306	0.031208
3-hydroxybenzoic acid	0.006817	-0.00305
quinic acid	0.003945	-0.00406
methionine	-0.01728	0.002836
DL-dihydrosphingosine	0.01076	-0.00017
asparagine	-0.17607	-0.06092
melibiose	-0.00787	0.002875
Gluconic lactone	-0.00069	-0.00716
Leucrose	-0.0018	0.022731
caffeic acid	0.00882	0.005976
ascorbate	-0.00759	-0.00202
trehalose	-0.01407	-0.07314
mannose	-0.01114	0.008168
Saccharic acid	-0.07034	0.00763
alpha-ketoglutaric acid	0.017566	-0.00461
2-Furoic Acid	0.027131	-0.01188
phytosphingosine	0.013178	0.008877
urea	0.010118	-0.04578
lactose	-0.00688	0.007712
Glutaric Acid	0.011461	-0.0543
1-Kestose	0.003943	0.035925
naringin	-0.0084	0.039561
Aconitic Acid	0.001803	0.006107
