# Supplementary material for: Integrating transcriptomic and metabolomic analysis in roots of wild soybean seedlings in response to low-phosphorus stress
Source: Front Plant Sci. 2022 Nov 17;13:1006806. doi: 10.3389/fpls.2022.1006806 (PMC9713585; doi:10.3389/fpls.2022.1006806)
Supplement: Supplementary file 7 [file Table_7.xlsx]

## Sheet: Table S6
Table S7. Between transcripts and metabolites correlation coefficient values in barren-tolerant wild soybean seedling roots.
node1	relation	node2	rho	pvalue
Phenylpropanoid biosynthesis	ko00940
Glyma.08G145900.Wm82.a2.v1	neg	phenylalanine	-0.02657	0.9502	CAD
Glyma.08G145900.Wm82.a2.v1	pos	ferulicacid	0.26389	0.52769	CAD
Glyma.08G145900.Wm82.a2.v1	pos	Caffeic acid	0.16199	0.70153	CAD
Glyma.08G145900.Wm82.a2.v1	pos	Cinnamic acid	0.24849	0.5529	CAD
Glyma.14G221200.Wm82.a2.v1	neg	phenylalanine	-0.17587	0.67698	CAD
Glyma.14G221200.Wm82.a2.v1	neg	ferulicacid	-0.04115	0.92293	CAD
Glyma.14G221200.Wm82.a2.v1	pos	Caffeic acid	0.065696	0.87717	CAD
Glyma.14G221200.Wm82.a2.v1	pos	Cinnamic acid	0.023171	0.95657	CAD
Glyma.02G008900.Wm82.a2.v1	pos	phenylalanine	0.69075	0.057851	peroxidase
Glyma.02G008900.Wm82.a2.v1	neg	ferulicacid	-0.62529	0.097337	peroxidase
Glyma.02G008900.Wm82.a2.v1	neg	Caffeic acid	-0.59978	0.11601	peroxidase
Glyma.02G008900.Wm82.a2.v1	neg	Cinnamic acid	-0.6299	0.094161	peroxidase
Glyma.02G052700.Wm82.a2.v1	neg	phenylalanine	-0.61293	0.3174	peroxidase
Glyma.02G052700.Wm82.a2.v1	pos	ferulicacid	0.58631	0.38618	peroxidase
Glyma.02G052700.Wm82.a2.v1	pos	Caffeic acid	0.3564	0.12662	peroxidase
Glyma.02G052700.Wm82.a2.v1	pos	Cinnamic acid	0.40666	0.10615	peroxidase
Glyma.02G151700.Wm82.a2.v1	pos	phenylalanine	0.51567	0.19085	peroxidase
Glyma.02G151700.Wm82.a2.v1	neg	ferulicacid	-0.79106	0.019381	peroxidase
Glyma.02G151700.Wm82.a2.v1	neg	Caffeic acid	-0.75597	0.030006	peroxidase
Glyma.02G151700.Wm82.a2.v1	neg	Cinnamic acid	-0.74226	0.034957	peroxidase
Glyma.02G233900.Wm82.a2.v1	pos	phenylalanine	0.21277	0.61294	peroxidase
Glyma.02G233900.Wm82.a2.v1	neg	ferulicacid	-0.70667	0.050028	peroxidase
Glyma.02G233900.Wm82.a2.v1	neg	Caffeic acid	-0.67444	0.066571	peroxidase
Glyma.02G233900.Wm82.a2.v1	neg	Cinnamic acid	-0.70662	0.050054	peroxidase
Glyma.02G234000.Wm82.a2.v1	pos	phenylalanine	0.1037	0.80696	peroxidase
Glyma.02G234000.Wm82.a2.v1	neg	ferulicacid	-0.55967	0.14916	peroxidase
Glyma.02G234000.Wm82.a2.v1	neg	Caffeic acid	-0.61643	0.10361	peroxidase
Glyma.02G234000.Wm82.a2.v1	neg	Cinnamic acid	-0.59448	0.12013	peroxidase
Glyma.02G234200.Wm82.a2.v1	pos	phenylalanine	0.59615	0.11882	peroxidase
Glyma.02G234200.Wm82.a2.v1	neg	ferulicacid	-0.94695	0.00035862	peroxidase
Glyma.02G234200.Wm82.a2.v1	neg	Caffeic acid	-0.93863	0.00055146	peroxidase
Glyma.02G234200.Wm82.a2.v1	neg	Cinnamic acid	-0.96519	0.0001027	peroxidase
Glyma.03G038100.Wm82.a2.v1	pos	phenylalanine	0.28935	0.48699	peroxidase
Glyma.03G038100.Wm82.a2.v1	neg	ferulicacid	-0.71576	0.045868	peroxidase
Glyma.03G038100.Wm82.a2.v1	neg	Caffeic acid	-0.64112	0.086685	peroxidase
Glyma.03G038100.Wm82.a2.v1	neg	Cinnamic acid	-0.70304	0.051755	peroxidase
Glyma.03G039800.Wm82.a2.v1	pos	phenylalanine	0.2097	0.61819	peroxidase
Glyma.03G039800.Wm82.a2.v1	neg	ferulicacid	-0.32524	0.43181	peroxidase
Glyma.03G039800.Wm82.a2.v1	neg	Caffeic acid	-0.50994	0.19668	peroxidase
Glyma.03G039800.Wm82.a2.v1	neg	Cinnamic acid	-0.43068	0.28677	peroxidase
Glyma.03G208200.Wm82.a2.v1	pos	phenylalanine	0.30522	0.46226	peroxidase
Glyma.03G208200.Wm82.a2.v1	neg	ferulicacid	-0.80267	0.016479	peroxidase
Glyma.03G208200.Wm82.a2.v1	neg	Caffeic acid	-0.86845	0.0051451	peroxidase
Glyma.03G208200.Wm82.a2.v1	neg	Cinnamic acid	-0.85637	0.0066325	peroxidase
Glyma.05G103600.Wm82.a2.v1	pos	phenylalanine	0.019685	0.9631	peroxidase
Glyma.05G103600.Wm82.a2.v1	pos	ferulicacid	0.17524	0.6781	peroxidase
Glyma.05G103600.Wm82.a2.v1	neg	Caffeic acid	-0.029161	0.94535	peroxidase
Glyma.05G103600.Wm82.a2.v1	pos	Cinnamic acid	0.044513	0.91665	peroxidase
Glyma.06G302600.Wm82.a2.v1	pos	phenylalanine	0.38138	0.35122	peroxidase
Glyma.06G302600.Wm82.a2.v1	neg	ferulicacid	-0.80555	0.015804	peroxidase
Glyma.06G302600.Wm82.a2.v1	neg	Caffeic acid	-0.88465	0.0035125	peroxidase
Glyma.06G302600.Wm82.a2.v1	neg	Cinnamic acid	-0.89062	0.0030093	peroxidase
Glyma.06G302700.Wm82.a2.v1	pos	phenylalanine	0.23283	0.57897	peroxidase
Glyma.06G302700.Wm82.a2.v1	neg	ferulicacid	-0.31052	0.45412	peroxidase
Glyma.06G302700.Wm82.a2.v1	neg	Caffeic acid	-0.52995	0.17671	peroxidase
Glyma.06G302700.Wm82.a2.v1	neg	Cinnamic acid	-0.48149	0.22704	peroxidase
Glyma.08G162700.Wm82.a2.v1	pos	phenylalanine	0.1424	0.73659	peroxidase
Glyma.08G162700.Wm82.a2.v1	neg	ferulicacid	-0.26872	0.51988	peroxidase
Glyma.08G162700.Wm82.a2.v1	neg	Caffeic acid	-0.49567	0.21162	peroxidase
Glyma.08G162700.Wm82.a2.v1	neg	Cinnamic acid	-0.41167	0.3109	peroxidase
Glyma.09G022500.Wm82.a2.v1	pos	phenylalanine	0.64642	0.083275	peroxidase
Glyma.09G022500.Wm82.a2.v1	neg	ferulicacid	-0.6498	0.081143	peroxidase
Glyma.09G022500.Wm82.a2.v1	neg	Caffeic acid	-0.46643	0.24401	peroxidase
Glyma.09G022500.Wm82.a2.v1	neg	Cinnamic acid	-0.49511	0.21222	peroxidase
Glyma.09G022800.Wm82.a2.v1	neg	phenylalanine	-0.018428	0.96546	peroxidase
Glyma.09G022800.Wm82.a2.v1	neg	ferulicacid	-0.2412	0.56499	peroxidase
Glyma.09G022800.Wm82.a2.v1	neg	Caffeic acid	-0.08887	0.83424	peroxidase
Glyma.09G022800.Wm82.a2.v1	neg	Cinnamic acid	-0.098482	0.81654	peroxidase
Glyma.09G023000.Wm82.a2.v1	neg	phenylalanine	-0.21528	0.60865	peroxidase
Glyma.09G023000.Wm82.a2.v1	pos	ferulicacid	0.22108	0.59878	peroxidase
Glyma.09G023000.Wm82.a2.v1	pos	Caffeic acid	0.43416	0.28246	peroxidase
Glyma.09G023000.Wm82.a2.v1	pos	Cinnamic acid	0.3715	0.36487	peroxidase
Glyma.09G057100.Wm82.a2.v1	pos	phenylalanine	0.17133	0.68498	peroxidase
Glyma.09G057100.Wm82.a2.v1	pos	ferulicacid	0.37216	0.36396	peroxidase
Glyma.09G057100.Wm82.a2.v1	pos	Caffeic acid	0.36725	0.37082	peroxidase
Glyma.09G057100.Wm82.a2.v1	pos	Cinnamic acid	0.38832	0.34178	peroxidase
Glyma.09G284400.Wm82.a2.v1	pos	phenylalanine	0.12787	0.76285	peroxidase
Glyma.09G284400.Wm82.a2.v1	neg	ferulicacid	-0.069909	0.86935	peroxidase
Glyma.09G284400.Wm82.a2.v1	neg	Caffeic acid	-0.097554	0.81824	peroxidase
Glyma.09G284400.Wm82.a2.v1	neg	Cinnamic acid	-0.12997	0.75904	peroxidase
Glyma.09G284700.Wm82.a2.v1	neg	phenylalanine	-0.10987	0.79565	peroxidase
Glyma.09G284700.Wm82.a2.v1	pos	ferulicacid	0.12164	0.77417	peroxidase
Glyma.09G284700.Wm82.a2.v1	pos	Caffeic acid	0.28477	0.49422	peroxidase
Glyma.09G284700.Wm82.a2.v1	pos	Cinnamic acid	0.20313	0.62948	peroxidase
Glyma.10G022500.Wm82.a2.v1	pos	phenylalanine	0.3097	0.45537	peroxidase
Glyma.10G022500.Wm82.a2.v1	neg	ferulicacid	-0.72774	0.040712	peroxidase
Glyma.10G022500.Wm82.a2.v1	neg	Caffeic acid	-0.71669	0.045456	peroxidase
Glyma.10G022500.Wm82.a2.v1	neg	Cinnamic acid	-0.69736	0.054521	peroxidase
Glyma.10G222400.Wm82.a2.v1	pos	phenylalanine	0.126	0.76625	peroxidase
Glyma.10G222400.Wm82.a2.v1	neg	ferulicacid	-0.46919	0.24085	peroxidase
Glyma.10G222400.Wm82.a2.v1	neg	Caffeic acid	-0.6676	0.070446	peroxidase
Glyma.10G222400.Wm82.a2.v1	neg	Cinnamic acid	-0.62917	0.09466	peroxidase
Glyma.11G161600.Wm82.a2.v1	pos	phenylalanine	0.73948	0.036019	peroxidase
Glyma.11G161600.Wm82.a2.v1	neg	ferulicacid	-0.84743	0.0078938	peroxidase
Glyma.11G161600.Wm82.a2.v1	neg	Caffeic acid	-0.81042	0.014704	peroxidase
Glyma.11G161600.Wm82.a2.v1	neg	Cinnamic acid	-0.82139	0.012404	peroxidase
Glyma.12G101200.Wm82.a2.v1	pos	phenylalanine	0.089799	0.15991	peroxidase
Glyma.12G101200.Wm82.a2.v1	neg	ferulicacid	-0.51818	0.12941	peroxidase
Glyma.12G101200.Wm82.a2.v1	neg	Caffeic acid	-0.58288	0.18832	peroxidase
Glyma.12G101200.Wm82.a2.v1	neg	Cinnamic acid	-0.54775	0.83253	peroxidase
Glyma.13G172300.Wm82.a2.v1	neg	phenylalanine	-0.54672	0.16085	peroxidase
Glyma.13G172300.Wm82.a2.v1	pos	ferulicacid	0.6116	0.10712	peroxidase
Glyma.13G172300.Wm82.a2.v1	pos	Caffeic acid	0.68041	0.063298	peroxidase
Glyma.13G172300.Wm82.a2.v1	pos	Cinnamic acid	0.69637	0.055009	peroxidase
Glyma.13G346100.Wm82.a2.v1	pos	phenylalanine	0.53848	0.16854	peroxidase
Glyma.13G346100.Wm82.a2.v1	neg	ferulicacid	-0.76259	0.027778	peroxidase
Glyma.13G346100.Wm82.a2.v1	neg	Caffeic acid	-0.58179	0.1303	peroxidase
Glyma.13G346100.Wm82.a2.v1	neg	Cinnamic acid	-0.62052	0.10069	peroxidase
Glyma.14G201700.Wm82.a2.v1	neg	phenylalanine	-0.090824	0.97056	peroxidase
Glyma.14G201700.Wm82.a2.v1	pos	ferulicacid	0.15539	0.85676	peroxidase
Glyma.14G201700.Wm82.a2.v1	neg	Caffeic acid	-0.076694	0.7133	peroxidase
Glyma.14G201700.Wm82.a2.v1	neg	Cinnamic acid	-0.015705	0.83064	peroxidase
Glyma.14G221400.Wm82.a2.v1	neg	phenylalanine	-0.031361	0.94124	peroxidase
Glyma.14G221400.Wm82.a2.v1	neg	ferulicacid	-0.03715	0.93041	peroxidase
Glyma.14G221400.Wm82.a2.v1	neg	Caffeic acid	-0.29178	0.48317	peroxidase
Glyma.14G221400.Wm82.a2.v1	neg	Cinnamic acid	-0.23125	0.58162	peroxidase
Glyma.15G028200.Wm82.a2.v1	pos	phenylalanine	0.48828	0.21958	peroxidase
Glyma.15G028200.Wm82.a2.v1	neg	ferulicacid	-0.85148	0.007305	peroxidase
Glyma.15G028200.Wm82.a2.v1	neg	Caffeic acid	-0.7832	0.021513	peroxidase
Glyma.15G028200.Wm82.a2.v1	neg	Cinnamic acid	-0.78965	0.019752	peroxidase
Flavonoid biosynthesis	ko00941
Glyma.02G158700.Wm82.a2.v1	pos	Naringin	0.11644	0.78363	DFR
Glyma.02G158700.Wm82.a2.v1	neg	Quinic acid	-0.72159	0.043313	DFR
Glyma.02G158700.Wm82.a2.v1	neg	Shikimic acid	-0.35645	0.38611	DFR
Glyma.02G048400.Wm82.a2.v1	pos	Naringin	0.0018095	0.99661	F3H
Glyma.02G048400.Wm82.a2.v1	neg	Quinic acid	-0.56282	0.14639	F3H
Glyma.02G048400.Wm82.a2.v1	neg	Shikimic acid	-0.70535	0.050655	F3H
Glyma.02G048600.Wm82.a2.v1	pos	Naringin	0.1591	0.70668	F3H
Glyma.02G048600.Wm82.a2.v1	neg	Quinic acid	-0.63894	0.088111	F3H
Glyma.02G048600.Wm82.a2.v1	neg	Shikimic acid	-0.57068	0.1396	F3H
Glyma.01G091400.Wm82.a2.v1	neg	Naringin	-0.21948	0.6015	CHS
Glyma.01G091400.Wm82.a2.v1	neg	Quinic acid	-0.42006	0.30013	CHS
Glyma.01G091400.Wm82.a2.v1	neg	Shikimic acid	-0.75047	0.031938	CHS
Glyma.01G228700.Wm82.a2.v1	neg	Naringin	-0.24133	0.56477	CHS
Glyma.01G228700.Wm82.a2.v1	pos	Quinic acid	0.47633	0.23278	CHS
Glyma.01G228700.Wm82.a2.v1	pos	Shikimic acid	0.50655	0.20018	CHS
Glyma.02G130400.Wm82.a2.v1	neg	Naringin	-0.21738	0.60506	CHS
Glyma.02G130400.Wm82.a2.v1	neg	Quinic acid	-0.021373	0.95994	CHS
Glyma.02G130400.Wm82.a2.v1	neg	Shikimic acid	-0.42263	0.29687	CHS
Glyma.05G153200.Wm82.a2.v1	pos	Naringin	0.60592	0.11134	CHS
Glyma.05G153200.Wm82.a2.v1	pos	Quinic acid	0.066565	0.87556	CHS
Glyma.05G153200.Wm82.a2.v1	pos	Shikimic acid	0.37704	0.35719	CHS
Glyma.08G109200.Wm82.a2.v1	neg	Naringin	-0.33388	0.28219	CHS
Glyma.08G109200.Wm82.a2.v1	pos	Quinic acid	0.45751	0.5727	CHS
Glyma.08G109200.Wm82.a2.v1	pos	Shikimic acid	0.015687	0.68086	CHS
Glyma.08G109400.Wm82.a2.v1	neg	Naringin	-0.101	0.81191	CHS
Glyma.08G109400.Wm82.a2.v1	neg	Quinic acid	-0.022966	0.95695	CHS
Glyma.08G109400.Wm82.a2.v1	neg	Shikimic acid	-0.42399	0.29516	CHS
Glyma.08G110500.Wm82.a2.v1	pos	Naringin	0.42642	0.2921	CHS
Glyma.08G110500.Wm82.a2.v1	neg	Quinic acid	-0.48539	0.22274	CHS
Glyma.08G110500.Wm82.a2.v1	neg	Shikimic acid	-0.072894	0.86381	CHS
Glyma.08G110700.Wm82.a2.v1	neg	Naringin	-0.66671	0.070962	CHS
Glyma.08G110700.Wm82.a2.v1	pos	Quinic acid	0.15548	0.71314	CHS
Glyma.08G110700.Wm82.a2.v1	neg	Shikimic acid	-0.64607	0.083497	CHS
Glyma.08G110900.Wm82.a2.v1	neg	Naringin	-0.39483	0.33303	CHS
Glyma.08G110900.Wm82.a2.v1	neg	Quinic acid	-0.0013853	0.9974	CHS
Glyma.08G110900.Wm82.a2.v1	neg	Shikimic acid	-0.083943	0.84335	CHS
Glyma.11G011500.Wm82.a2.v1	neg	Naringin	-0.45804	0.25374	CHS
Glyma.11G011500.Wm82.a2.v1	pos	Quinic acid	0.54496	0.16248	CHS
Glyma.11G011500.Wm82.a2.v1	pos	Shikimic acid	0.13586	0.74838	CHS
Glyma.20G114200.Wm82.a2.v1	pos	Naringin	0.096364	0.82043	CYP73A
Glyma.20G114200.Wm82.a2.v1	pos	Quinic acid	0.18461	0.66165	CYP73A
Glyma.20G114200.Wm82.a2.v1	pos	Shikimic acid	0.30506	0.46251	CYP73A
Glycine, serine and threonine metabolism	ko00260
Glyma.04G104500.Wm82.a2.v1	pos	Glycine	0.8216	0.012362	PGAM
Glyma.04G104500.Wm82.a2.v1	pos	L-Allothreonine	0.76232	0.027867	PGAM
Glyma.04G104500.Wm82.a2.v1	pos	Serine	0.67018	0.06897	PGAM
Glyma.04G104500.Wm82.a2.v1	pos	Pyruvicacid	0.76125	0.028223	PGAM
Glyma.06G105600.Wm82.a2.v1	neg	Glycine	-0.78485	0.021053	PGAM
Glyma.06G105600.Wm82.a2.v1	neg	L-Allothreonine	-0.7511	0.031711	PGAM
Glyma.06G105600.Wm82.a2.v1	neg	Serine	-0.73	0.039781	PGAM
Glyma.06G105600.Wm82.a2.v1	neg	Pyruvicacid	-0.85648	0.0066175	PGAM
Glyma.04G254300.Wm82.a2.v1	pos	Glycine	0.93583	0.00062917	glyA
Glyma.04G254300.Wm82.a2.v1	pos	L-Allothreonine	0.94249	0.0004552	glyA
Glyma.04G254300.Wm82.a2.v1	pos	Serine	0.95249	0.0002586	glyA
Glyma.04G254300.Wm82.a2.v1	pos	Pyruvicacid	0.91881	0.0012578	glyA
Glutathione metabolism	ko00480
Glyma.04G020200.Wm82.a2.v1	pos	putrescine	0.5156	0.19092	ODC1, speC, speF
Glyma.04G020200.Wm82.a2.v1	pos	glutamicacid	0.061417	0.88513	ODC1, speC, speF
Glyma.04G020200.Wm82.a2.v1	neg	ornithine	-0.63529	0.090527	ODC1, speC, speF
Glyma.04G020200.Wm82.a2.v1	neg	ascorbate	-0.2305	0.58288	ODC1, speC, speF
Glyma.04G020200.Wm82.a2.v1	neg	oxoproline	-0.55006	0.15779	ODC1, speC, speF
Glyma.06G020300.Wm82.a2.v1	pos	putrescine	0.55921	0.14956	ODC1, speC, speF
Glyma.06G020300.Wm82.a2.v1	neg	glutamicacid	-0.07704	0.85612	ODC1, speC, speF
Glyma.06G020300.Wm82.a2.v1	neg	ornithine	-0.73367	0.038295	ODC1, speC, speF
Glyma.06G020300.Wm82.a2.v1	neg	ascorbate	-0.1394	0.74199	ODC1, speC, speF
Glyma.06G020300.Wm82.a2.v1	neg	oxoproline	-0.66259	0.07337	ODC1, speC, speF
Glyma.14G177200.Wm82.a2.v1	pos	putrescine	0.15595	0.71231	L-ascorbate peroxidase
Glyma.14G177200.Wm82.a2.v1	neg	glutamicacid	-0.38314	0.34881	L-ascorbate peroxidase
Glyma.14G177200.Wm82.a2.v1	neg	ornithine	-0.71648	0.045547	L-ascorbate peroxidase
Glyma.14G177200.Wm82.a2.v1	neg	ascorbate	-0.45093	0.26212	L-ascorbate peroxidase
Glyma.14G177200.Wm82.a2.v1	neg	oxoproline	-0.79354	0.018734	L-ascorbate peroxidase
Glyma.02G149100.Wm82.a2.v1	pos	putrescine	0.87596	0.0043381	gpx
Glyma.02G149100.Wm82.a2.v1	pos	glutamicacid	0.47195	0.23772	gpx
Glyma.02G149100.Wm82.a2.v1	neg	ornithine	-0.41796	0.3028	gpx
Glyma.02G149100.Wm82.a2.v1	pos	ascorbate	0.7432	0.034601	gpx
Glyma.02G149100.Wm82.a2.v1	neg	oxoproline	-0.94303	0.00044268	gpx
Glycerolipid metabolism	ko00561
Glyma.03G078300.Wm82.a2.v1	neg	glycerol	-0.77626	0.023513	SQD2
Glyma.03G078300.Wm82.a2.v1	neg	D-Glycericacid	-0.69233	0.057044	SQD2
Glyma.15G034100.Wm82.a2.v1	neg	glycerol	-0.83326	0.010188	AGPAT3_4
Glyma.15G034100.Wm82.a2.v1	neg	D-Glycericacid	-0.71867	0.04458	AGPAT3_4
glycerophospholipids metabolism	ko00564
Glyma.03G092800.Wm82.a2.v1	neg	glucose-6-phosphate	-0.85306	0.0070826	PLC
Pentose and glucuronate interconversions	ko00040
Glyma.03G215900.Wm82.a2.v1	neg	glycerol	-0.82674	0.011372	pectinesterase
Glyma.03G215900.Wm82.a2.v1	neg	Pyruvicacid	-0.8638	0.0056885	pectinesterase
Glyma.03G215900.Wm82.a2.v1	neg	alpha-ketoglutaricacid	-0.65638	0.07709	pectinesterase
Glyma.03G216000.Wm82.a2.v1	neg	glycerol	-0.65514	0.077842	pectinesterase
Glyma.03G216000.Wm82.a2.v1	neg	Pyruvicacid	-0.5802	0.13161	pectinesterase
Glyma.03G216000.Wm82.a2.v1	neg	alpha-ketoglutaricacid	-0.72851	0.040393	pectinesterase
Glyma.04G119100.Wm82.a2.v1	neg	glycerol	-0.60324	0.11336	pectinesterase
Glyma.04G119100.Wm82.a2.v1	neg	Pyruvicacid	-0.63507	0.090672	pectinesterase
Glyma.04G119100.Wm82.a2.v1	neg	alpha-ketoglutaricacid	-0.79343	0.018763	pectinesterase
Glyma.05G236800.Wm82.a2.v1	neg	glycerol	-0.65604	0.077292	pectinesterase
Glyma.05G236800.Wm82.a2.v1	neg	Pyruvicacid	-0.57747	0.13388	pectinesterase
Glyma.05G236800.Wm82.a2.v1	neg	alpha-ketoglutaricacid	-0.69263	0.056893	pectinesterase
Glyma.06G314100.Wm82.a2.v1	neg	glycerol	-0.66896	0.069665	pectinesterase
Glyma.06G314100.Wm82.a2.v1	neg	Pyruvicacid	-0.73263	0.038714	pectinesterase
Glyma.06G314100.Wm82.a2.v1	neg	alpha-ketoglutaricacid	-0.56539	0.14414	pectinesterase
Glyma.06G319100.Wm82.a2.v1	neg	glycerol	-0.68451	0.061101	pectinesterase
Glyma.06G319100.Wm82.a2.v1	neg	Pyruvicacid	-0.72343	0.042523	pectinesterase
Glyma.06G319100.Wm82.a2.v1	neg	alpha-ketoglutaricacid	-0.84865	0.0077134	pectinesterase
Glyma.09G232100.Wm82.a2.v1	neg	glycerol	-0.36318	0.37654	pectinesterase
Glyma.09G232100.Wm82.a2.v1	neg	Pyruvicacid	-0.35914	0.38228	pectinesterase
Glyma.09G232100.Wm82.a2.v1	neg	alpha-ketoglutaricacid	-0.47633	0.23278	pectinesterase
Glyma.12G004400.Wm82.a2.v1	neg	glycerol	-0.61523	0.10448	pectinesterase
Glyma.12G004400.Wm82.a2.v1	neg	Pyruvicacid	-0.57112	0.13922	pectinesterase
Glyma.12G004400.Wm82.a2.v1	neg	alpha-ketoglutaricacid	-0.6098	0.10845	pectinesterase
Glyma.19G212500.Wm82.a2.v1	neg	glycerol	-0.75016	0.032049	pectinesterase
Glyma.19G212500.Wm82.a2.v1	neg	Pyruvicacid	-0.5955	0.11932	pectinesterase
Glyma.19G212500.Wm82.a2.v1	neg	alpha-ketoglutaricacid	-0.64145	0.086472	pectinesterase
Glyma.19G231400.Wm82.a2.v1	neg	glycerol	-0.56	0.14887	pectinesterase
Glyma.19G231400.Wm82.a2.v1	neg	Pyruvicacid	-0.6537	0.078727	pectinesterase
Glyma.19G231400.Wm82.a2.v1	neg	alpha-ketoglutaricacid	-0.71715	0.045251	pectinesterase
